# Supplementary material for: Untargeted UHPLC-TOF/MS Lipidomic Analysis for the Investigation of Egg Yolks after Xylanase Supplementation of the Diet of Laying Hens
Source: Metabolites. 2023 May 10;13(5):649. doi: 10.3390/metabo13050649 (PMC10224551; doi:10.3390/metabo13050649)
Supplement: Supplementary file 1 [file metabolites-13-00649-s001.zip]

Archive with 1 entries (1 files):
- metabolites-2309631-supplementary.pdf
